# Supplementary material for: Postoperative Metamorphopsia in Macula-Off Rhegmatogenous Retinal Detachment: Associations with Visual Function, Vision Related Quality of Life, and Optical Coherence Tomography Findings
Source: PLoS One. 2015 Apr 8;10(4):e0120543. doi: 10.1371/journal.pone.0120543 (PMC4390319; doi:10.1371/journal.pone.0120543)
Supplement: S1 Database — (XLSX) [file pone.0120543.s001.xlsx]

## Sheet: Raw data
Number	Age	Gender	RRD Eye	Preoperative lens status RRD eye	Preoperative lens status contralateral eye	Surgical technique	TPPV combined with encircling band	Preoperative LogMAR BCVA RRD eye	Preoperative LogMAR contralateral eye	Postoperative lensstatus RRD eye (12 months postoperative)	Postoperative NO LOCS RRD eye (12 months postoperative)	Postoperative NC LOCS RRD eye (12 months postoperative)	Postoperative C LOCS RRD eye (12 months postoperative)	Postoperative P LOCS RRD eye (12 months postoperative)	Postoperative LogMAR BCVA RRD eye (12 months postoperative)	Postoperative contrast acuity RRD eye (12 months postoperative)	Postoperative saturated CCI RRD eye (12 months postoperative)	Postoperative saturated CCI RRD eye (12 months postoperative)	Postoperative critical print size RRD eye (12 months postoperative)	Postoperative reading acuity RRD eye (12 months postoperative)	Postoperative LogMAR BCVA contralateral eye (12 months postoperaative)	Postoperative contrast acuity contralateral eye (12 months postoperative)	Postoperative saturated CCI contralateral eye (12 months postoperative)	Postoperative saturated CCI contralateral eye (12 months postoperative)	Postoperative critical print size contralateral eye (12 months postoperative)	Postoperative reading acuity contralateral eye (12 months postoperative)	Sub general health 1	Sub general vision 2	Sub ocular pain 4,19	Sub near activities 5,6,7	Sub distance activities 8,9,14	Sub social functioning 11,13	Sub mental health 3,21,22,25	Sub role difficulties 17,18	Sub dependency 20,23,24	Sub driving 15c,16,16a	Sub color vision 12	Sub peripheral vision 10	Compostie score	Postoperative metamorphopsia RRD eye (12 months postoperative)	Sine Amser chart (SAC) score	Central retinal thickness RRD eye OCT (12 months postoperative)	Central retinal thickness graded RRD eye OCT (12 months postoperative)	Retinal cysts RRD eye OCT (12 months postoperative)	Subretinal fluid RRD eye OCT (12 months postoperative)	Vitreomacular traction RRD eye OCT (12 months postoperative)	Epiretinal membrane RRD eye OCT (12 months postoperative)	Presence of OCT disturbances
1	50	Female	Left eye	Phakic	Phakic	Scleral buckling	Not applicable	3	0.02	Phakic	3	3	0.3	0.1	-0.26	1.6	1.33	1.35	0.25	0.16	0	1.9	1.28	1.09	1	0.63	50	80	100	100	100	100	93.75	100	100	100	100	100	97.61	Present	2	132.33	Atrophic	Absent	Absent	Absent	Absent	Present
2	55	Male	Right eye	Pseudophakic	Pseudophakic	Trans pars plana vitrectomy	Band	0.32	-0.2	Pseudophakic	0	0	0	0	0	1.7	1.37	1.76	1	0.63	0	1.55	1	1.8	2.2	1.38	75	80	100	100	91.67	100	93.75	100	100	100	100	100	96.86	Present	1	153	Normal	Absent	Absent	Absent	Absent	Absent
3	80	Female	Left eye	Pseudophakic	Pseudophakic	Trans pars plana vitrectomy	Band	3	0.12	Pseudophakic	0	0	0	0	0.32	1.1	1.48	2.4	0.52	0.29	-0.02	1.55	1	1.51	1.6	1.25	25	60	100	83.33	83.33	100	87.5	87.5	100	Missing	100	50	77.42	Present	1	221.75	Hypertrophic	Absent	Absent	Absent	Present	Present
4	58	Male	Left eye	Phakic	Phakic	Scleral buckling	Not applicable	3	-0.06	Pseudophakic	0	0	0	0	0.26	1.5	1	2.11	0.63	0.4	0.02	1.6	1	1.12	1	0.8	100	80	100	91.67	91.37	100	100	87.5	91.67	100	100	100	94.77	Present	1	186	Normal	Absent	Absent	Absent	Absent	Absent
5	54	Female	Right eye	Phakic	Phakic	Trans pars plana vitrectomy	No band	3	0	Pseudophakic	0	0	0	0	0.42	1.6	1	1.25	0.63	0.4	-0.02	1.25	1	1.12	1.25	0.8	50	80	87.5	75	75	100	87.5	75	100	66.67	100	75	83.79	Present	2	132.66	Atrophic	Absent	Absent	Absent	Absent	Present
6	63	Male	Left eye	Pseudophakic	Phakic	Trans pars plana vitrectomy	Band	0.7	-0.06	Pseudophakic	0	0	0	0	0.3	1.65	1.81	2.67	0.52	0.33	0	1.65	1.84	2.01	0.6	0.94	50	80	75	100	100	100	100	100	100	100	100	100	95.91	Present	1	146.33	Normal	Absent	Absent	Absent	Absent	Absent
7	77	Male	Right eye	Pseudophakic	Pseudophakic	Trans pars plana vitrectomy	No band	3	0.22	Pseudophakic	0	0	0	0	0.3	1.25	1.12	1.58	0.52	0.33	0.16	1.55	1.12	1.72	1	0.5	50	60	75	75	58.33	87.5	87.5	50	100	Missing	100	100	79.33	Present	1	562	Hypertrophic	Present	Absent	Absent	Present	Present
8	64	Male	Left eye	Phakic	Phakic	Trans pars plana vitrectomy	No band	0.88	-0.06	Pseudophakic	0	0	0	0	0.2	1.5	1	2.26	0.33	0.21	-0.04	1.65	1	2.16	0.48	0.3	100	80	87.5	83.33	91.67	100	87.5	75	100	75	100	50	84.55	Present	1	163.25	Normal	Absent	Absent	Absent	Absent	Absent
9	66	Male	Left eye	Phakic	Phakic	Trans pars plana vitrectomy	No band	3	0.1	Phakic	4.8	4.9	0.1	1.8	0.82	1	2.22	2.66	0.32	0.2	0	1.65	1.31	2.36	0.59	0.48	50	60	50	83.33	75	75	81.25	50	100	75	50	75	70.42	Present	1	168	Normal	Absent	Absent	Absent	Absent	Absent
10	70	Female	Left eye	Phakic	Phakic	Scleral buckling	Not applicable	1.34	0.04	Phakic	3.6	3.1	0.1	0.1	-0.04	1.4	1	2.2	0.83	0.66	0.08	1.4	1	1.3	1.6	0.8	50	80	100	100	91.67	100	93.75	100	100	100	100	75	94.58	Absent	0	167.5	Normal	Absent	Absent	Absent	Absent	Absent
11	65	Male	Right eye	Phakic	Phakic	Trans pars plana vitrectomy	No band	1.28	-0.06	Pseudophakic	0	0	0	0	0.42	1.55	2.11	2.05	0.41	0.21	0	1.65	1.7	1.98	1.25	0.4	75	80	100	91.67	75	100	75	100	91.67	75	100	100	89.85	Present	1	211	Hypertrophic	Absent	Absent	Absent	Absent	Present
12	35	Male	Right eye	Phakic	Phakic	Trans pars plana vitrectomy	No band	0.54	0.08	Pseudophakic	0	0	0	0	0.02	1.65	1.13	1.84	1.6	1	-0.18	1.7	1.13	1.25	2	1.6	75	80	100	100	91.67	100	87.5	75	100	91.67	100	100	93.26	Absent	0	174	Normal	Absent	Absent	Absent	Absent	Absent
13	57	Male	Left eye	Phakic	Phakic	Trans pars plana vitrectomy	Band	3	-0.1	Pseudophakic	0	0	0	0	0.34	1.3	1.19	1.44	0.33	0.26	0.02	1.35	1.12	1.3	1.6	1	50	60	75	66.67	83.33	100	87.5	62.5	100	83.33	100	100	83.48	Present	2	252.5	Hypertrophic	Absent	Absent	Absent	Absent	Present
14	60	Male	Left eye	Phakic	Phakic	Trans pars plana vitrectomy	No band	3	0.1	Pseudophakic	0	0	0	0	0.12	1.6	1.81	1.93	0.41	0.21	0.04	1.55	1.88	2.08	0.63	0.4	50	60	87.5	66.67	75	87.5	87.5	75	100	Missing	100	50	78.92	Present	1	180	Normal	Absent	Absent	Absent	Absent	Absent
15	78	Male	Left eye	Pseudophakic	Phakic	Trans pars plana vitrectomy	No band	3	0.36	Pseudophakic	0	0	0	0	0.26	1.35	Missing	Missing	0.63	0.32	0.26	1.3	Missing	Missing	0.41	0.21	25	60	100	91.67	66.67	100	100	87.5	91.67	87.5	25	100	82.73	Present	1	186	Normal	Absent	Absent	Absent	Absent	Absent
16	39	Male	Left eye	Pseudophakic	Phakic	Trans pars plana vitrectomy	Band	0.8	-0.06	Pseudophakic	0	0	0	0	0.16	1.65	1	1.35	0.5	0.32	-0.08	1.8	1	1.36	2.5	1.56	50	80	100	100	91.67	100	93.75	100	100	100	100	75	94.58	Present	1	156	Normal	Absent	Absent	Absent	Absent	Absent
17	55	Male	Right eye	Phakic	Phakic	Scleral buckling	Not applicable	0.68	0.16	Phakic	3	3	0.1	0.1	0.24	1.55	1	1.41	0.8	0.32	0.04	1.6	1	1.25	1	0.8	50	80	100	91.67	66.67	100	93.75	100	100	Missing	100	100	93.21	Present	1	186.5	Normal	Absent	Absent	Absent	Absent	Absent
18	68	Male	Right eye	Phakic	Phakic	Trans pars plana vitrectomy	No band	3	0.16	Pseudophakic	0	0	0	0	0.1	1.45	1.29	2.2	0.66	0.33	0.1	1.4	1.43	2.59	0.88	0.7	75	60	87.5	58.33	83.33	100	75	75	100	100	100	75	83.11	Present	1	173	Normal	Absent	Absent	Absent	Absent	Absent
19	61	Male	Right eye	Phakic	Phakic	Trans pars plana vitrectomy	No band	3	0.08	Pseudophakic	0	0	0	0	0.16	1.45	1.93	3.11	0.41	0.21	0.04	1.6	1.13	2.04	1.6	1	75	80	87.5	91.67	91.67	100	87.5	100	100	91.67	100	Missing	93	Present	1	329.5	Hypertrophic	Present	Absent	Absent	Absent	Present
20	55	Male	Left eye	Phakic	Phakic	Trans pars plana vitrectomy	Band	3	0.02	Pseudophakic	0	0	0	0	0.6	1	1	1.21	0.32	0.16	-0.02	1.75	1	1.36	1	0.63	100	80	100	75	91.67	100	75	75	91.67	83.33	100	75	86.06	Present	1	212.33	Hypertrophic	Absent	Absent	Absent	Present	Present
21	65	Male	Left eye	Phakic	Phakic	Trans pars plana vitrectomy	No band	1.8	0.08	Pseudophakic	0	0	0	0	0.32	1.35	2.66	3.2	0.41	0.21	0.08	1.6	1	2.28	1.03	0.52	50	80	100	83.33	100	100	87.5	87.5	100	83.33	100	100	92.88	Present	1	169.5	Normal	Absent	Absent	Absent	Absent	Absent
22	40	Female	Left eye	Phakic	Phakic	Trans pars plana vitrectomy	No band	3	0	Pseudophakic	0	0	0	0	0.36	1.55	1	1	0.5	0.25	0.02	1.65	1	1	1.6	1.25	50	60	87.5	75	100	100	87.5	100	100	91.67	100	100	91.06	Present	1	187.66	Normal	Absent	Absent	Absent	Absent	Absent
23	66	Male	Right eye	Phakic	Phakic	Trans pars plana vitrectomy	No band	3	0.12	Pseudophakic	0	0	0	0	1.32	0.15	Missing	Missing	Missing	Missing	0.2	1.4	Missing	Missing	1.03	0.83	50	60	100	83.33	83.33	100	81.25	100	100	91.67	100	100	90.87	Present	6	Missing	Missing	Absent	Absent	Absent	Present	Present
24	72	Male	Left eye	Pseudophakic	Phakic	Trans pars plana vitrectomy	Band	3	0.42	Pseudophakic	0	0	0	0	0.08	1.5	1	1.09	0.83	0.41	0.12	1.45	1	1.58	1.75	0.88	75	80	100	100	100	100	100	100	100	100	100	100	98.18	Absent	0	282	Hypertrophic	Absent	Absent	Absent	Absent	Present
25	57	Male	Right eye	Phakic	Phakic	Trans pars plana vitrectomy	No band	0.06	0	Pseudophakic	0	0	0	0	0.2	1.35	1.2	1.93	0.5	0.32	0.02	1.35	1	1.82	1.6	1	75	60	100	83.33	75	100	100	100	100	83.33	100	100	91.06	Present	1	302.5	Hypertrophic	Absent	Absent	Absent	Absent	Present
26	64	Male	Right eye	Phakic	Phakic	Trans pars plana vitrectomy	No band	0.28	-0.04	Pseudophakic	0	0	0	0	0.22	1.6	1	1.71	1	0.63	0.4	1.4	1.77	1.95	0.83	0.41	25	60	62.5	91.67	91.67	100	81.25	75	100	83.33	100	100	85.95	Absent	0	198.75	Normal	Absent	Present	Absent	Present	Present
27	55	Male	Left eye	Pseudophakic	Phakic	Trans pars plana vitrectomy	Band	3	0.1	Pseudophakic	0	0	0	0	0.78	1	1.57	1.89	0.17	0.1	0.02	1.65	1	2.21	1.25	1	50	40	75	50	75	100	68.75	62.5	100	58.33	100	100	75.42	Present	1	109.75	Atrophic	Absent	Absent	Absent	Absent	Present
28	47	Female	Right eye	Pseudophakic	Pseudophakic	Trans pars plana vitrectomy	Band	3	-0.02	Pseudophakic	0	0	0	0	0.3	1.6	1	1.65	0.8	0.5	0.28	1.65	1	1.8	1.41	0.7	50	60	75	66.67	91.67	100	87.5	75	100	83.33	100	100	85.38	Present	1	136.75	Normal	Absent	Absent	Absent	Absent	Absent
29	63	Male	Left eye	Pseudophakic	Pseudophakic	Trans pars plana vitrectomy	Band	3	0.06	Pseudophakic	0	0	0	0	0.04	1.45	1	1.46	1.03	0.66	0.08	1.6	1	1.12	1.32	1.03	100	80	100	100	100	100	100	100	100	100	Missing	100	98	Present	1	124.5	Normal	Absent	Absent	Absent	Absent	Absent
30	57	Male	Left eye	Pseudophakic	Pseudophakic	Trans pars plana vitrectomy	Band	0.92	0.06	Pseudophakic	0	0	0	0	0.16	1.65	1	1.14	1	0.63	0.12	1.35	1	1.09	1.25	0.5	50	60	100	100	93.33	100	87.5	100	100	91.67	100	100	92.95	Present	1	187.33	Normal	Absent	Absent	Absent	Absent	Absent
31	80	Male	Right eye	Pseudophakic	Pseudophakic	Trans pars plana vitrectomy	Band	1.3	0.22	Pseudophakic	0	0	0	0	0.84	0.95	2.08	2.16	0.17	0.13	0.1	1.25	1.96	2.28	0.56	0.45	50	80	75	83.33	100	87.5	100	62.5	100	58.33	100	100	86.06	Present	5	68	Atrophic	Absent	Absent	Absent	Absent	Present
32	51	Male	Right eye	Phakic	Phakic	Trans pars plana vitrectomy	No band	0.84	0.84	Pseudophakic	0	0	0	0	-0.08	1.65	1	1	1	0.8	-0.08	1.7	1	1.31	1.6	1	25	80	87.5	100	91.67	100	87.5	100	100	91.67	100	100	94.39	Present	1	226	Hypertrophic	Absent	Absent	Absent	Absent	Present
33	58	Female	Right eye	Phakic	Phakic	Trans pars plana vitrectomy	No band	0.7	0.02	Pseudophakic	0	0	0	0	0.76	1	2.42	2.53	0.13	0.08	0.04	1.6	1.12	1.48	1.6	0.8	100	60	87.5	91.67	83.33	100	81.25	100	100	58.33	100	100	87.46	Present	1	256.75	Hypertrophic	Present	Absent	Absent	Present	Present
34	62	Female	Right eye	Pseudophakic	Pseudophakic	Trans pars plana vitrectomy	Band	3	-0.02	Pseudophakic	0	0	0	0	-0.08	1.6	1	1.25	0.83	0.52	-0.06	1.4	1	1.12	1.41	0.7	100	100	87.5	100	100	100	100	100	100	83.33	100	100	97.35	Present	1	240	Hypertrophic	Absent	Absent	Absent	Present	Present
35	69	Male	Left eye	Pseudophakic	Pseudophakic	Trans pars plana vitrectomy	Band	0.66	0.14	Pseudophakic	0	0	0	0	0.08	1.55	1	1.23	0.83	0.66	0	1.6	1.12	1.12	1.6	1	50	100	100	100	83.33	100	100	100	100	100	100	100	98.48	Absent	0	136.75	Normal	Absent	Absent	Absent	Absent	Absent
36	58	Female	Right eye	Phakic	Phakic	Scleral buckling	Not applicable	3	0.12	Phakic	3.3	3	0.6	0.1	0.28	1.3	1.19	1.6	0.63	0.32	0.1	1.5	1.33	1.22	1.03	0.52	50	80	75	100	100	100	100	100	100	66.67	100	100	92.88	Present	1	94.5	Atrophic	Absent	Present	Absent	Absent	Present
37	59	Female	Right eye	Phakic	Phakic	Trans pars plana vitrectomy	No band	3	-0.04	Pseudophakic	0	0	0	0	0.88	0.75	2.08	2.12	0.16	0.16	0.02	1.6	1.19	2.23	1.48	0.74	25	60	75	58.33	50	100	43.75	87.5	100	Missing	100	75	94.96	Present	1	298.5	Hypertrophic	Present	Absent	Absent	Present	Present
38	61	Male	Right eye	Pseudophakic	Phakic	Trans pars plana vitrectomy	Band	1.02	0.02	Pseudophakic	0	0	0	0	0.18	1.45	1.13	1.52	0.66	0.52	0.1	1.65	1.21	1.22	1.56	0.78	50	80	75	100	100	100	100	100	100	83.33	100	100	94.39	Present	1	315	Hypertrophic	Absent	Absent	Absent	Present	Present
39	67	Male	Right eye	Phakic	Phakic	Trans pars plana vitrectomy	No band	3	0.38	Pseudophakic	0	0	0	0	0.18	1.55	1	2.07	0.66	0.33	0.34	1.5	1.71	2.39	0.66	0.33	50	60	100	100	87.5	100	93.75	100	83.33	100	Missing	100	92.46	Present	1	174	Normal	Absent	Absent	Absent	Absent	Absent
40	71	Female	Left eye	Phakic	Phakic	Scleral buckling	Not applicable	3	0.1	Phakic	4.5	4.5	2	0.6	0.36	1.4	2.18	2.97	0.41	0.26	0.2	1.5	2.06	1.63	1.03	0.66	50	80	100	100	75	100	93.75	100	91.67	Missing	100	75	91.54	Present	1	143	Normal	Absent	Present	Absent	Absent	Present
41	70	Male	Right eye	Phakic	Phakic	Trans pars plana vitrectomy	No band	3	0.86	Pseudophakic	0	0	0	0	0.96	0.6	1.37	2.27	0.13	0.1	-0.1	1.45	1.73	1.93	0.88	0.44	50	80	100	100	100	100	100	75	100	100	Missing	100	95.5	Present	1	165.33	Normal	Absent	Absent	Absent	Absent	Absent
42	40	Male	Left eye	Phakic	Phakic	Trans pars plana vitrectomy	No band	3	0.12	Phakic	2.1	2	0.1	2.6	0.42	1.65	2.22	2.18	0.26	0.21	0.04	1.45	1	1.89	1.05	0.66	50	80	62.5	83.33	91.67	100	87.5	100	100	Missing	100	100	90.5	Present	1	196	Normal	Absent	Absent	Absent	Absent	Absent
43	57	Male	Left eye	Phakic	Phakic	Trans pars plana vitrectomy	No band	3	-0.08	Phakic	2.3	2.5	1	1.4	0.34	1.55	1.49	1.41	0.5	0.25	-0.1	1.65	1.13	2.06	1.6	0.8	75	60	100	91.67	100	100	100	87.5	100	83.33	100	100	92.95	Present	1	165	Normal	Absent	Absent	Absent	Absent	Absent
44	82	Male	Left eye	Pseudophakic	Pseudophakic	Trans pars plana vitrectomy	Band	3	0	Pseudophakic	0	0	0	0	0.12	1.4	1	1.25	0.66	0.52	0	1.5	1	1	1.32	0.83	50	60	100	66.67	75	100	100	75	100	91.67	100	100	88.03	Present	1	126.5	Atrophic	Absent	Absent	Absent	Absent	Present
45	62	Male	Right eye	Phakic	Phakic	Trans pars plana vitrectomy	No band	1.3	-0.06	Pseudophakic	0	0	0	0	-0.06	1.6	1	1.38	1.03	0.66	-0.08	1.65	1	1.12	1.68	1.05	75	80	100	91.67	91.67	100	100	100	100	100	100	100	96.67	Present	1	209	Hypertrophic	Absent	Absent	Absent	Present	Present
Number	Age	Gender	RRD Eye	Preoperative lens status RRD eye	Preoperative lens status contralateral eye	Surgical technique	TPPV combined with encircling band	Preoperative LogMAR BCVA RRD eye	Preoperative LogMAR contralateral eye	Postoperative lensstatus RRD eye (12 months postoperative)	Postoperative NO LOCS RRD eye (12 months postoperative)	Postoperative NC LOCS RRD eye (12 months postoperative)	Postoperative C LOCS RRD eye (12 months postoperative)	Postoperative P LOCS RRD eye (12 months postoperative)	Postoperative LogMAR BCVA RRD eye (12 months postoperative)	Postoperative contrast acuity RRD eye (12 months postoperative)	Postoperative saturated CCI RRD eye (12 months postoperative)	Postoperative saturated CCI RRD eye (12 months postoperative)	Postoperative critical print size RRD eye (12 months postoperative)	Postoperative reading acuity RRD eye (12 months postoperative)	Postoperative LogMAR BCVA contralateral eye (12 months postoperaative)	Postoperative contrast acuity contralateral eye (12 months postoperative)	Postoperative saturated CCI contralateral eye (12 months postoperative)	Postoperative saturated CCI contralateral eye (12 months postoperative)	Postoperative critical print size contralateral eye (12 months postoperative)	Postoperative reading acuity contralateral eye (12 months postoperative)	Sub general health 1	Sub general vision 2	Sub ocular pain 4,19	Sub near activities 5,6,7	Sub distance activities 8,9,14	Sub social functioning 11,13	Sub mental health 3,21,22,25	Sub role difficulties 17,18	Sub dependency 20,23,24	Sub driving 15c,16,16a	Sub color vision 12	Sub peripheral vision 10	Compostie score	Postoperative metamorphopsia RRD eye (12 months postoperative)	Sine Amser chart (SAC) score	Central retinal thickness RRD eye OCT (12 months postoperative)	Central retinal thickness graded RRD eye OCT (12 months postoperative)	Retinal cysts RRD eye OCT (12 months postoperative)	Subretinal fluid RRD eye OCT (12 months postoperative)	Vitreomaular traction RRD eye OCT (12 months postoperative)	Epiretinal membrane RRD eye OCT (12 months postoperative)	Presence of OCT disturbances
